# Supplementary material for: Elucidating the Molecular Mechanisms by which Seed-Borne Endophytic Fungi, Epichloë gansuensis, Increases the Tolerance of Achnatherum inebrians to NaCl Stress
Source: Int J Mol Sci. 2021 Dec 7;22(24):13191. doi: 10.3390/ijms222413191 (PMC8706252; doi:10.3390/ijms222413191)
Supplement: Supplementary file 1 [file ijms-22-13191-s001.zip]

Archive with 1 entries (1 files):
- ijms-1421862-supplementary.pdf
